# Supplementary material for: The status of the global food waste mitigation policies: experience and inspiration for China
Source: Environ Dev Sustain. 2023 Apr 5:1–29. Online ahead of print. doi: 10.1007/s10668-023-03132-0 (PMC10073629; doi:10.1007/s10668-023-03132-0)
Supplement: Supplementary file 2 — Supplementary file2 (XLSX 16 KB) [file 10668_2023_3132_MOESM2_ESM.xlsx]

## Sheet: Search records
No.	Database	Search words	Inclusion Type	Quantity
1	Web of science	food waste AND reducing AND policy	Article or Review Article	1148
2	Scopus	food waste AND reducing AND policy	Article or Review Article	380
3	CNKI	食物浪费政策	Article or Review Article	63
4	Website	food waste policy	News / Policy / Law / Commentary	10
5	Reports/Books	food waste policy	Reports/Books	5
6	Organization	FAO、EU、WRAP,etc
				1606

## Sheet: Inclusion of research articles
No.	Category	Title	Language	Source
1	Journal	Japan's food waste reJapan's food waste reduction regulations and their implications for China	Chinese	CNKI
2	Journal	Some key issues in the implementation of the Anti-Food Waste Act	Chinese	CNKI
3	Journal	Anti-food loss and waste: Japanese experience and mirroring	Chinese	CNKI
4	Journal	A study of Chinese anti-food waste policy texts from the perspective of policy instruments	Chinese	CNKI
5	Journal	How to implement anti-food waste policies: International experience and local practices	Chinese	CNKI
6	Journal	Doing a good job ofDoing a good job of "subtraction": current status and prospects of research on food saving and loss reduction	Chinese	CNKI
7	Journal	Overseas Study of Food Conservation Legislation and Its Reference	Chinese	CNKI
8	Journal	Insights from foreign studies on food waste reduction in the perspective of sharing economy	Chinese	CNKI
9	Journal	Foreign experience and insights on reducing food waste from dining out	Chinese	CNKI
10	Journal	FOOD POLICY AND HOUSEHOLD FOOD WASTE	English	Web of science
11	Journal	Throwing it out: Introducing a nexus perspective in examining citizen perceptions of organizational food waste in the U.S	English	Web of science
12	Journal	How to Reduce Food Waste Caused by Normative Illusion? A Study Based on Evolutionary Game Model Analysis	English	Web of science
13	Journal	Can Food Waste Reduction in Europe Help to Increase Food Availability and Reduce Pressure on Natural Resources Globally?	English	Web of science
14	Journal	Reducing food loss and waste: Five challenges for policy and research	English	Web of science
15	Journal	Reducing Water Scarcity by Reducing Food Loss and Waste	English	Web of science
16	Journal	Evaluation of Household Food Waste Generation in Hanoi and Policy Implications towards SDGs Target 12.3	English	Web of science
17	Journal	'Waste not, want not' Exploring green consumers' attitudes towards wasting edible food and actions to tackle food waste	English	Web of science
18	Journal	Exploring Effective Incentive Design to Reduce Food Waste: A Natural Experiment of Policy Change from Community Based Charge to RFID Based Weight Charge	English	Web of science
19	Journal	Foodservice Composting Crowds Out Consumer Food Waste Reduction Behavior in a Dining Experiment	English	Web of science
20	Journal	"The road to food waste is paved with good intentions": When consumers' goals inhibit the minimization of household food waste	English	Web of science
21	Journal	Material and visceral engagements with household food waste: Towards opportunities for policy interventions	English	Web of science
22	Journal	Domestic food practices: A study of food management behaviors and the role of food preparation planning in reducing waste	English	Web of science
23	Journal	Examining Household Food Waste Behaviors and the Determinants in Korea Using New Questions in a National Household Survey	English	Web of science
24	Journal	The role of US policy in advancing circular economy solutions for wasted food	English	Web of science
25	Journal	The role of reducing food waste for resilient food systems	English	Web of science
26	Journal	The effect of sell-by dates on purchase volume and food waste	English	Web of science
27	Journal	Policy framing, design and feedback can increase public support for costly food waste regulation	English	Web of science
28	Journal	Using Two Government Food Waste Recognition Programs to Understand Current Reducing Food Loss and Waste Activities in the US	English	Web of science
29	Journal	Competing for food waste - Policies' market feedbacks imply sustainability tradeoffs	English	Web of science
30	Journal	Discounting and dynamic shelf life to reduce fresh food waste at retailers	English	Web of science
31	Journal	Determinants of household food waste reduction intention in China: The role of perceived government control	English	Web of science
32	Journal	Plate Waste in School Lunch: Barriers, Motivators, and Perspectives of SNAP-Eligible Early Adolescents in the US	English	Web of science
33	Journal	Environmental Implications of Dynamic Policies on Food Consumption and Waste Handling in the European Union	English	Web of science
34	Journal	Achieving the Food Security Strategy by Quantifying Food Loss and Waste. A Case Study of the Chinese Economy	English	Web of science
35	Journal	Are waste hierarchies effective in reducing environmental impacts from food waste? A systematic review for OECD countries	English	Web of science
36	Journal	Sustainable food waste management model for Bangladesh	English	Web of science
37	Journal	Moving ahead from food-related behaviours: an alternative approach to understand household food waste generation	English	Web of science
38	Journal	SOCIAL-OPTIMAL HOUSEHOLD FOOD WASTE: TAXES AND GOVERNMENT INCENTIVES	English	Web of science
39	Journal	Curbing food waste: A review of recent policy and action in the USA	English	Web of science
40	Journal	Sustainable management practices of food waste in Asia: Technological and policy drivers	English	Web of science
41	Journal	Food waste in Japan: Trends, current practices and key challenges	English	Web of science
42	Journal	Barriers to the adoption of waste-reducing eco-innovations in the packaged food sector: A study in the UK and the Netherlands	English	Web of science
43	Journal	Food waste prevention behavior in the context of hedonic and utilitarian shopping value	English	Web of science
44	Journal	Food waste reduction in school canteens: Evidence from an Italian case	English	Web of science
45	Journal	Direct and indirect effects of waste management policies on household waste behaviour: The case of Swedenl	English	Web of science
46	Journal	The role of Australian local governments in creating a healthy food environment: an analysis of policy documents from six Sydney local governments	English	Web of science
47	Journal	Sorting Analysis of Household Food Waste-Development of a Methodology Compatible with the Aims of SDG12.3	English	Web of science
48	Journal	Fighting Food Waste by Law: Making Sense of the Chinese Approach	English	Web of science
49	Journal	Strategies to Reduce Food Loss in the Global South	English	Web of science
50	Journal	The role of food waste hierarchy in addressing policy and research: A comparative analysis	English	Web of science
51	Journal	Review: Consumption-stage food waste reduction interventions - What works and how to design better interventions	English	Web of science
52	Journal	Food loss and food waste research in the Arab world: a systematic review	English	Web of science
53	Journal	Digital agricultural technologies for food loss and waste prevention and reduction: Global trends, adoption opportunities and barriers	English	Web of science
54	Journal	A systems approach to assessing environmental and economic effects of food loss and waste interventions in the United States	English	Web of science
55	Journal	Minimising food waste: a call for multidisciplinary research	English	Web of science
56	Journal	A systematic literature review on food waste/loss prevention and minimization methods	English	Web of science
57	Journal	What economic theory tells us about the impacts of reducing food losses and/or waste: Implications for research, policy and practice	English	Scoupe
58	Journal	Reducing Food Waste: Strategies for Household Waste Management to Minimize the Impact of Climate Change and Contribute to Malaysia's Sustainable Development	English	Scoupe
59	Journal	Food losses and waste: A needed assessment for future policies	English	Scoupe
60	Journal	The new norms of food waste at the curb: Evidence-based policy tools to address benefits and barriers	English	Scoupe
61	Journal	Food waste matters - A systematic review of household food waste practices and their policy implications	English	Scoupe
62	Journal	The global economic and regulatory determinants of household food waste generation: A cross-country analysis	English	Scoupe
63	Journal	Reducing Food Loss and Waste to Enhance Food Security and Environmental Sustainability	English	Scoupe
64	Report	China Urban Dining Food Waste Report	Chinese	-
65	Report	China University Cafeteria Food Waste Report	Chinese	-
66	Report	Food loss analysis case study methodology	English	-
67	Report	Food Waste Index Report 2021	English	-
68	Report	A CALL TO ACTION ON US FOOD LOSS & WASTE POLICY	English	-
69	Report	The Farm to Fork Strategy	English	-
70	Report	EU food donation guidelinesSearch for available translations of the preceding link	English	-
71	Report	European Consumer Food Waste Forum	English	-
72	Report	FOOD LOSS AND WASTE POLICY From Theory to Practice	English	-
73	Report	A holistic approach to food loss reduction in Africa: food loss analysis, integrated capacity development and policy implications	English	-
74	Report	A journey into the world’s food systems in search of losses, waste and ways to solve them	English	-
75	Report	Do Good! Save Food! tool kit	English	-
76	Report	Market study on date marking and other information provided on food labels and food waste prevention: final report	English	-
77	Report	The state of food security and nutrition in the world 2022	English	-
78	Report	The Global FoodBanking Network: FY 2021 Annual Report	English	-
